# Supplementary material for: Does Diabetes Mellitus Increase the Risk of Avascular Osteonecrosis? A Systematic Review and Meta-Analysis
Source: Int J Environ Res Public Health. 2022 Nov 18;19(22):15219. doi: 10.3390/ijerph192215219 (PMC9690760; doi:10.3390/ijerph192215219)
Supplement: Supplementary file 1 [file ijerph-19-15219-s001.zip]

Archive with 2 entries (2 files):
- Supplementary File S1. PRISMA_checklist.pdf
- Supplementary File S2. Systematic Literature Review Protocol.pdf
